# Supplementary material for: Resilience, ingenuity, and identity: A multi-level analysis of the Filipino community health worker experience in rural and remote municipalities in the Philippines
Source: PLOS Glob Public Health. 2025 Aug 18;5(8):e0004965. doi: 10.1371/journal.pgph.0004965 (PMC12360505; doi:10.1371/journal.pgph.0004965)
Supplement: S1 File — (ZIP) [file pgph.0004965.s002.zip]

Archive with 3 entries (3 files):
- 2023-07-09 PPCS GIDA Translation FGD 2.docx
- 2023-07-09 PPCS GIDA Translation FGD 3.docx
- 2023-07-09 PPCS GIDA Translation FGD 1.docx
